# Supplementary material for: Epidemiology of Brucellosis and Genetic Diversity of Brucella abortus in Kazakhstan
Source: PLoS One. 2016 Dec 1;11(12):e0167496. doi: 10.1371/journal.pone.0167496 (PMC5132193; doi:10.1371/journal.pone.0167496)
Supplement: S1 Table — (XLS) [file pone.0167496.s001.xls]

## Sheet: Characterisation strain
Key	Strain	Host	Date isol	Region	District	Vilage	MLVA-8	MLVA-11	Genotyp this Stady	Bruce 06	Bruce 08	Bruce 11	Bruce 12	Bruce 42	Bruce 43	Bruce 45	Bruce 55	Bruce 18	Bruce 19	Bruce 21	Bruce 04	Bruce 07	Bruce 09	Bruce 16	Bruce 30
a_1	B. abortus 64 1	cattle	2007	Almaty	Kerbulak	Kerbulak	36	72	GtA15	4	5	3	12	2	2	3	1	6	43	8	5	7	10	3	3
a_112	B. abortus 706	cattle	2011	Kostanay	Fyodorov	Fyodorov	36	72	GtA16	4	5	3	12	2	2	3	1	6	43	8	5	7	6	3	3
a_121	B. abortus is1a	cattle	2013	Almaty	Alakol	Alakol	36	72	GtA6	4	5	3	12	2	2	3	1	6	43	8	4	8	13	3	3
a_18	B. abortus K 65	cattle	2008	Kostanay	Auliekol	Auliekol	36	72	GtA18	4	5	3	12	2	2	3	1	6	43	8	5	7	9	3	3
a_82	B. abortus 1169	cattle	2010	Kostanay	Fyodorov	Fyodorov	36	72	GtA13	4	5	3	12	2	2	3	1	6	43	8	4	12	10	3	3
Kaz001	B. abortus 228-15-B/G (6)	cattle	2015	Akmola	Celinogradski	Tasty	36	72	GtA11	4	5	3	12	2	2	3	1	6	43	8	4	6	8	3	3
Kaz002	B. abortus 228-15-B/G (2)	cattle	2015	Akmola	Celinogradski	Tasty	36	72	GtA11	4	5	3	12	2	2	3	1	6	43	8	4	6	8	3	3
Kaz003	B. abortus 228-15-B/G (11)	cattle	2015	Akmola	Celinogradski	Tasty	36	72	GtA11	4	5	3	12	2	2	3	1	6	43	8	4	6	8	3	3
Kaz004	B. abortus 228-15-B/G (5)	cattle	2015	Akmola	Celinogradski	Tasty	36	72	GtA11	4	5	3	12	2	2	3	1	6	43	8	4	6	8	3	3
Kaz005	B. abortus 228-15-B/G (18)	cattle	2015	Akmola	Celinogradski	Tasty	36	72	GtA11	4	5	3	12	2	2	3	1	6	43	8	4	6	8	3	3
Kaz006	B. abortus 228-15-B/G (7)	cattle	2015	Akmola	Celinogradski	Tasty	36	72	GtA11	4	5	3	12	2	2	3	1	6	43	8	4	6	8	3	3
Kaz007	B. abortus 228-15-B/G (8)	cattle	2015	Akmola	Celinogradski	Tasty	36	72	GtA11	4	5	3	12	2	2	3	1	6	43	8	4	6	8	3	3
Kaz008	B. abortus 228-15-B/G (19)	cattle	2015	Akmola	Celinogradski	Tasty	36	72	GtA11	4	5	3	12	2	2	3	1	6	43	8	4	6	8	3	3
Kaz009	B. abortus 228-15-B/G (12)	cattle	2015	Akmola	Celinogradski	Tasty	36	72	GtA11	4	5	3	12	2	2	3	1	6	43	8	4	6	8	3	3
Kaz010	B. abortus 228-15-B/G (17)	cattle	2015	Akmola	Celinogradski	Tasty	36	72	GtA11	4	5	3	12	2	2	3	1	6	43	8	4	6	8	3	3
Kaz011	B. abortus 228-15-B/G (20)	cattle	2015	Akmola	Celinogradski	Tasty	36	72	GtA11	4	5	3	12	2	2	3	1	6	43	8	4	6	8	3	3
Kaz012	B. abortus 228-15-B/G (3)	cattle	2015	Akmola	Celinogradski	Tasty	36	72	GtA11	4	5	3	12	2	2	3	1	6	43	8	4	6	8	3	3
Kaz013	B. abortus 228-15-B/G (13)	cattle	2015	Akmola	Celinogradski	Tasty	36	72	GtA11	4	5	3	12	2	2	3	1	6	43	8	4	6	8	3	3
Kaz014	B. abortus 228-15-B/G (16)	cattle	2015	Akmola	Celinogradski	Tasty	36	72	GtA11	4	5	3	12	2	2	3	1	6	43	8	4	6	8	3	3
Kaz015	B. abortus 228-15-B/G (9)	cattle	2015	Akmola	Celinogradski	Tasty	36	72	GtA11	4	5	3	12	2	2	3	1	6	43	8	4	6	8	3	3
Kaz016	B. abortus 228-15-B/G (10)	cattle	2015	Akmola	Celinogradski	Tasty	36	72	GtA11	4	5	3	12	2	2	3	1	6	43	8	4	6	8	3	3
Kaz017	B. abortus 228-15-B/G (4)	cattle	2015	Akmola	Celinogradski	Tasty	36	72	GtA11	4	5	3	12	2	2	3	1	6	43	8	4	6	8	3	3
Kaz018	B. abortus 82 SR	vaccine					36	72		4	5	3	12	2	2	3	1	6	43	8	4	8	7	3	3
Kaz019	B. abortus 228-15-B/G (14)	cattle	2015	Akmola	Celinogradski	Tasty	36	72	GtA11	4	5	3	12	2	2	3	1	6	43	8	4	6	8	3	3
Kaz020	B. abortus 304/2-15-G (1)	cattle	2015	EKR	Tarbagatayskiy	Ekpinskiy	36	72	GtA20	4	5	3	12	2	2	3	1	6	43	8	5	6	7	3	3
Kaz021	B. abortus 243-15-G	cattle	2015	Karaganda	BucharZhyrau	Ushtobe	36	72	GtA19	4	5	3	12	2	2	3	1	6	43	8	5	4	5	3	3
Kaz025	B. abortus 57al2	cattle	1957	Almaty	Eskeldi		28	82	GtA28	4	5	4	12	2	2	3	3	6	43	8	4	4	3	4	5
Kaz026	B. abortus 52Al	cattle	1952	Almaty	Eskeldi		36	72	GtA15	4	5	3	12	2	2	3	1	6	43	8	5	7	10	3	3
Kaz027	B. abortus 85Ak	cattle	1985	Akmola	Esil	Razdol'nyy	28	82	GtA28	4	5	4	12	2	2	3	3	6	43	8	4	4	3	4	5
Kaz028	B. abortus 69At	cattle	1969	Atyrau	Kurmangazy	Balyqshy	36	72	GtA15	4	5	3	12	2	2	3	1	6	43	8	5	7	10	3	3
Kaz029	B. abortus 69AtCam	camel	1969	Atyrau	Kurmangazy	Balkuduk	36	72	GtA20	4	5	3	12	2	2	3	1	6	43	8	5	6	7	3	3
Kaz030	B. abortus 1106	cattle	1961	Almaty	Enbekshikazakh	Esik	36	72	GtA8	4	5	3	12	2	2	3	1	6	43	8	4	7	6	3	3
Kaz031	B. abortus 68Al	cattle	1968	Almaty	Zhambyl	Karachingil	28	82	GtA27	4	5	4	12	2	2	3	3	6	43	8	3	6	3	3	5
Kaz032	B. abortus 59Al	cattle	1959	Almaty			36	72	GtA24	4	5	3	12	2	2	3	1	6	43	8	3	3	7	3	3
Kaz033	B. abortus 53Al	cattle	1953	Almaty	Eskeldi		38	n/a	GtA3	2	5	3	12	2	2	3	1	6	43	8	4	8	5	3	3
Kaz034	B. abortus 1947	cattle	1947	Almaty	Karasay	Kaskelen	36	n\a	GtA1	4	5	3	12	2	2	3	1	4	43	8	4	5	5	3	3
Kaz035	B. abortus 69WKR	cattle	1969	WKR	Terekti		36	72	GtA24	4	5	3	12	2	2	3	1	6	43	8	3	3	7	3	3
Kaz037	B. abortus 65Ak	cattle	1965	Akmola			36	72	GtA16	4	5	3	12	2	2	3	1	6	43	8	5	7	6	3	3
Kaz039	B. abortus 70Ak	cattle	1970	Akmola	Celinogradskii		36	72	GtA16	4	5	3	12	2	2	3	1	6	43	8	5	7	6	3	3
Kaz040	B. abortus 43Al	cattle	1943	Almaty			28	82	GtA28	4	5	4	12	2	2	3	3	6	43	8	4	4	3	4	5
Kaz041	B. abortus 67Al	cattle	1967	Almaty	Karasay	Kaskelen	36	72	GtA8	4	5	3	12	2	2	3	1	6	43	8	4	7	6	3	3
Kaz042	B. abortus 60Al	cattle	1960	Almaty			38	n/a	GtA26	2	5	3	12	2	2	3	1	7	43	8	4	9	6	3	3
Kaz043	B. abortus 1105	cattle	1961	Almaty	Enbekshikazakh	Esik	36	72	GtA8	4	5	3	12	2	2	3	1	6	43	8	4	7	6	3	3
Kaz044	B. abortus 68Al	cattle	1968	Almaty	Enbekshikazakh		36	72	GtA24	4	5	3	12	2	2	3	1	6	43	8	3	3	7	3	3
Kaz045	B. abortus 66Al	cattle	1966	Almaty			36	72	GtA4	4	5	3	12	2	2	3	1	6	43	8	4	8	8	3	3
Kaz046	B. abortus 57Al	cattle	1957	Almaty			36	72	GtA15	4	5	3	12	2	2	3	1	6	43	8	5	7	10	3	3
Kaz047	B. abortus 70Al	cattle	1970	Almaty	Alakol		36	72	GtA21	4	5	3	12	2	2	3	1	6	43	8	5	6	3	3	3
Kaz048	B. abortus 67WKR	cattle	1967	WKR			36	72	GtA24	4	5	3	12	2	2	3	1	6	43	8	3	3	7	3	3
Kaz049	B. abortus 57Al	cattle	1957	Almaty			36	72	GtA17	4	5	3	12	2	2	3	1	6	43	8	5	7	5	3	3
Kaz050	B. abortus 48WKR	cattle	1948	WKR			36	72	GtA16	4	5	3	12	2	2	3	1	6	43	8	5	7	6	3	3
Kaz051	B. abortus 69WKR	cattle	1969	WKR	Terekti		36	72	GtA16	4	5	3	12	2	2	3	1	6	43	8	5	7	6	3	3
Kaz052	B. abortus 109-15-G (5)	cattle	2015	Akmola	Celinogradskii	Tasty	36	72	GtA10	4	5	3	12	2	2	3	1	6	43	8	4	7	8	3	3
Kaz055	B. abortus 160-15-G (20)	cattle	2015	Akmola	Celinogradskii	Tasty	36	72	GtA11	4	5	3	12	2	2	3	1	6	43	8	4	6	8	3	3
Kaz057	B. abortus 160-15-G (19)	cattle	2015	Akmola	Celinogradskii	Tasty	36	72	GtA11	4	5	3	12	2	2	3	1	6	43	8	4	6	8	3	3
Kaz058	B. abortus 160-15-G (18)	cattle	2015	Akmola	Celinogradskii	Tasty	36	72	GtA11	4	5	3	12	2	2	3	1	6	43	8	4	6	8	3	3
Kaz059	B. abortus 160-15-G (17)	cattle	2015	Akmola	Celinogradskii	Tasty	36	72	GtA11	4	5	3	12	2	2	3	1	6	43	8	4	6	8	3	3
Kaz060	B. abortus 160-15-G (16)	cattle	2015	Akmola	Celinogradskii	Tasty	36	72	GtA11	4	5	3	12	2	2	3	1	6	43	8	4	6	8	3	3
Kaz061	B. abortus 160-15-G (15)	cattle	2015	Akmola	Celinogradskii	Tasty	36	72	GtA12	4	5	3	12	2	2	3	1	6	43	8	4	5	8	3	3
Kaz062	B. abortus 160-15-G (13)	cattle	2015	Akmola	Celinogradskii	Tasty	36	72	GtA10	4	5	3	12	2	2	3	1	6	43	8	4	7	8	3	3
Kaz063	B. abortus 160-15-G (11)	cattle	2015	Akmola	Celinogradskii	Tasty	36	72	GtA11	4	5	3	12	2	2	3	1	6	43	8	4	6	8	3	3
Kaz064	B. abortus 160-15-G (10)	cattle	2015	Akmola	Celinogradskii	Tasty	36	72	GtA11	4	5	3	12	2	2	3	1	6	43	8	4	6	8	3	3
Kaz065	B. abortus 160-15-G (9)	cattle	2015	Akmola	Celinogradskii	Tasty	36	72	GtA11	4	5	3	12	2	2	3	1	6	43	8	4	6	8	3	3
Kaz067	B. abortus 160-15-G (6)	cattle	2015	Akmola	Celinogradskii	Tasty	36	72	GtA11	4	5	3	12	2	2	3	1	6	43	8	4	6	8	3	3
Kaz068	B. abortus 160-15-G (5)	cattle	2015	Akmola	Celinogradskii	Tasty	36	72	GtA9	4	5	3	12	2	2	3	1	6	43	8	4	6	6	3	3
Kaz069	B. abortus 160-15-G (1)	cattle	2015	Akmola	Celinogradskii	Tasty	36	72	GtA11	4	5	3	12	2	2	3	1	6	43	8	4	6	8	3	3
Kaz070	B. abortus 116/2-15-G (25)	cattle	2015	WKR	Taskalinskiy	Mereyskiy	36	72	GtA10	4	5	3	12	2	2	3	1	6	43	8	4	7	8	3	3
Kaz071	B. abortus 116/2-15-G (24)	cattle	2015	WKR	Akzhaikskiy	Budarinskiy	36	72	GtA10	4	5	3	12	2	2	3	1	6	43	8	4	7	8	3	3
Kaz073	B. abortus 116/2-15-G (22)	cattle	2015	WKR	Zhangalinskiy	Kyzyloba	36	72	GtA10	4	5	3	12	2	2	3	1	6	43	8	4	7	8	3	3
Kaz074	B. abortus 116/2-15-G (21)	cattle	2015	WKR	Karatubinskiy	Koskolskiy	36	72	GtA22	4	5	3	12	2	2	3	1	6	43	8	5	9	11	3	3
Kaz075	B. abortus 116/2-15-G (20)	cattle	2015	WKR	Akzhaikskiy	Budarinskiy	36	70	GtA25	4	5	3	12	2	2	3	1	7	43	8	6	5	7	3	3
Kaz076	B. abortus 116/2-15-G (19)	cattle	2015	WKR	Zhangalinskiy	Masteksayskiy	36	72	GtA23	4	5	3	12	2	2	3	1	6	43	8	5	13	4	3	3
Kaz077	B. abortus 052/1-15-G	cattle	2015	NKO	Kyzyljarskii	Rasvet	36	72	GtA2	4	5	3	12	2	2	3	1	6	43	8	7	5	5	3	3
Kaz078	B. abortus 116/2-15-G (18)	cattle	2015	WKR	Terektinskiy	Akzhaikskiy	36	72	GtA22	4	5	3	12	2	2	3	1	6	43	8	5	9	11	3	3
Kaz079	B. abortus 116/2-15-G (17)	cattle	2015	WKR	Taskalinskiy	Mereyskiy	36	70	GtA25	4	5	3	12	2	2	3	1	7	43	8	6	5	7	3	3
Kaz080	B. abortus 116/2-15-G (16)	cattle	2015	WKR	Karatubinskiy	Koskolskiy	36	72	GtA22	4	5	3	12	2	2	3	1	6	43	8	5	9	11	3	3
Kaz081	B. abortus 116/2-15-G (15)	cattle	2015	WKR	Karatubinskiy	Koskolskiy	36	72	GtA22	4	5	3	12	2	2	3	1	6	43	8	5	9	11	3	3
Kaz082	B. abortus 116/2-15-G (14)	cattle	2015	WKR	Karatubinskiy	Koskolskiy	36	72	GtA22	4	5	3	12	2	2	3	1	6	43	8	5	9	11	3	3
Kaz083	B. abortus 116/2-15-G (13)	cattle	2015	WKR	Zhangalinskiy	Kyzyloba	36	72	GtA10	4	5	3	12	2	2	3	1	6	43	8	4	7	8	3	3
Kaz084	B. abortus 116/2-15-G (12)	cattle	2015	WKR	Taskalinskiy	Taskalinskiy	36	72	GtA7	4	5	3	12	2	2	3	1	6	43	8	4	8	6	3	3
Kaz085	B. abortus 116/2-15-G (11)	cattle	2015	WKR	Karatubinskiy	Koskolskiy	36	72	GtA22	4	5	3	12	2	2	3	1	6	43	8	5	9	11	3	3
Kaz086	B. abortus 116/2-15-G (10)	cattle	2015	WKR	Zhangalinskiy	Zhangalinskiy	36	72	GtA8	4	5	3	12	2	2	3	1	6	43	8	4	7	6	3	3
Kaz089	B. abortus 116/2-15-G (8)	cattle	2015	WKR	Taskalinskiy	Mereyskiy	36	72	GtA22	4	5	3	12	2	2	3	1	6	43	8	5	9	11	3	3
Kaz090	B. abortus 116/2-15-G (7)	cattle	2015	WKR	Bokeiordinskiy	Saychinskyi	36	70	GtA25	4	5	3	12	2	2	3	1	7	43	8	6	5	7	3	3
Kaz091	B. abortus 116/2-15-G (6)	cattle	2015	WKR	Taskalinskiy	Mereyskiy	36	70	GtA25	4	5	3	12	2	2	3	1	7	43	8	6	5	7	3	3
Kaz092	B. abortus116/2-15-G (5)	cattle	2015	WKR	Taskalinskiy	Mereyskiy	36	70	GtA25	4	5	3	12	2	2	3	1	7	43	8	6	5	7	3	3
Kaz093	B. abortus 116/2-15-G (4)	cattle	2015	WKR	Zhangalinskiy	Kyzyloba	36	72	GtA7	4	5	3	12	2	2	3	1	6	43	8	4	8	6	3	3
Kaz094	B. abortus 116/2-15-G (3)	cattle	2015	WKR	Syrymskyi	Sholakankaty	36	72	GtA10	4	5	3	12	2	2	3	1	6	43	8	4	7	8	3	3
Kaz095	B. abortus 116/2-15-G (2)	cattle	2015	WKR	Karatubinskiy	Koskolskiy	36	72	GtA22	4	5	3	12	2	2	3	1	6	43	8	5	9	11	3	3
Kaz096	B. abortus 116/2-15-G (1)	cattle	2015	WKR	Taskalinskiy	Mereyskiy	36	70	GtA25	4	5	3	12	2	2	3	1	7	43	8	6	5	7	3	3
Kaz098	B. abortus 155-15-G (7)	cattle	2015	Akmola	Celinogradskii	Tasty	36	72	GtA11	4	5	3	12	2	2	3	1	6	43	8	4	6	8	3	3
Kaz099	B. abortus 040-15-G	cattle	2015	EKR	Beskaragai	Zhetyzhar (Lesnoe)	36	72	GtA5	4	5	3	12	2	2	3	1	6	43	8	4	8	11	3	3
Kaz100	B. abortus 155-15-G (2)	cattle	2015	Akmola	Celinogradskii	Tasty	36	72	GtA11	4	5	3	12	2	2	3	1	6	43	8	4	6	8	3	3
Kaz103	B. abortus 150-15-G (13)	cattle	2015	Akmola	Celinogradskii	Tasty	36	72	GtA11	4	5	3	12	2	2	3	1	6	43	8	4	6	8	3	3
Kaz108	B. abortus 113-15-G (10)	cattle	2015	Karaganda	Aktogayskiy	Karamende bi	n/a	n/a	GtA14	3	5	3	12	2	2	3	1	6	43	8	4	6	4	3	3
Kaz109	B. abortus 113-15-G (1)	cattle	2015	Karaganda	Nurinskyi	Zarechnoe	n/a	n/a	GtA14	3	5	3	12	2	2	3	1	6	43	8	4	6	4	3	3
Kaz022	B. abortus S19	vaccine					28	82		4	5	4	12	2	2	3	3	6	43	8	3	5	3	3	5
Kaz023	B. abortus RB51	vaccine					27	79		4	5	4	12	2	3	3	3	6	43	8	3	7	3	3	5
Kaz024	Brucella abortus 544	reference					28	82		4	5	4	12	2	2	3	3	5	43	8	3	5	3	4	5
